# Supplementary material for: Vitreous hyper-reflective dots in pseudophakic cystoid macular edema assessed with optical coherence tomography
Source: PLoS One. 2017 Dec 15;12(12):e0189194. doi: 10.1371/journal.pone.0189194 (PMC5731694; doi:10.1371/journal.pone.0189194)
Supplement: S1 Data — (XLSX) [file pone.0189194.s001.xlsx]

## Sheet: Study Group
Pat. ID	Sex	Eye	PEX	Age	CME weeks	OCT controls	Visual acuity	Number	Size	CST in µm	CV in mm³	MKV	ACD	Bulbus length	Diprophos	Add	Drops	IVOM	Q
1	1	RA	0	50	11	12	0.5	6	54	563	10.2	46.145	3.22	23.51	1			0	32
2	0	LA	0	84	9	8	0.4	3	26	496	9.3	43.775	2.71	22.14	3		Yellox	0	26
3	1	LA	0	87	5	4	0.5	6	33	488	9.5	43.29	3.41	23.21	4		Acular	0	27
4	0	LA	0	65	6		0.6	3	38	390	9.5	44.3	2.98	22.31	1		Yellox	0	30
5	0	RA	0	71	4	4	0.4	3	43	607	10.5	47	2.44	21.39	2		Yellox	0	28
6	1	RA	0	71	7	8	0.25	3	21	522	10.3	41.475	2.95	24.28	1			0	20
7	1	LA	0	70	9	8	0.25	11	54	636	10.1	44.865	3.6	23.03	1	Triam 1x pb		0	26
8	0	LA	0	86	5	4	0.4	3	54	542	10	46.4	2.96	22.23	2			0	23
9	0	RA	0	84	2		0.6	1	62	414	9.7	43.275	3.22	22.86	1			0	24
10	0	RA	0	85	5	4	0.25	0		598	9.9	45.92	3.02	22.2	1			0	28
11	0	LA	0	74	2		0.4	6	33	588	10.2	45.715	4.67	21.76	2		voltaren	0	31
12	1	LA	0	89	6	4	0.63	12	33	530	10	43.55	2.96	22.34	2			0	27
13	1	RA	0	74	4	4	0.3	3	35	407	9.8	46.345	3.1	22.6	2			0	27
14	0	RA	0	83	7	8	0.6	5	32	689	10.5	39.36	2.55	23.95	3		voltaren	0	26
15	0	LA	1	74	6	4	0.5	2	31	481	9.6	44.615	3.04	22.38	1			0	26
16	0	RA	1	74	5	4	0.6	1	35	422	9.5	44.23	3.05	22.43	1			0	24
17	1	RA	0	77	6	4	0.4	0		708	11.5	43.165	3.16	23.83	1		Yellox	0	24
18	0	RA	0	68	5	4	0.3	4	37	485	10.2	44.455	2.45	21.26	1		Acular	0	27
19	0	LA	0	82	6	4	0.4	4	26	475	10.5	43.845	3.76	22.43	1		Yellox	0	29
20	0	RA	1	68	3	4	0.8	0		511	9.6	43.64	3.5	23.57	1		Acular	0	29
21	1	RA	0	72	3	4	0.8	0		305	9.3	44.005	3.08	22.73	1			0	29
22	0	RA	0	72	8	8	0.4	4	29	562	10.4	44.34	3.04	22.4	1	Triam 1x itv		1	27
23	1	LA	0	43	10	12	0.3	3	25	653	10.6	40.69	3.89	27.13	1	triam 1x itv		1	29
24	1	RA	0	43	12	12	0.4	3	21	552	9.5	40.97	4.04	26.97	1			0	26
25	1	LA	0	71	4	4	0.4	0		575	9.6	42.69	3.26	23.79	2			0	23
26	1	RA	0	57	3	4	0.7	3	31	571	9.8	43.1	3.82	23.14	1		Yellox	0	25
27	1	RA	0	58	3		0.4	1	24	480	9.6	43.78	3.46	23.08	2			0	26
28	0	RA	0	81	7	8	0.6	0		531	10.4	43.545	3.1	22.4	1			0	27
29	0	LA	0	75	8	8	0.5	1	26	518	9.7	45.295	2.85	22.46	1		voltaren	0	28
30	1	RA	0	71	5	4	0.6	2	41	413	9.5	42.88	3.89	23.89	1			0	23
31	1	RA	0	78	12	12	0.3	2	34	482	9.6	42.81	3.42	23.44	1		voltaren	0	24
32	0	RA	0	66	4	4	0.3	2	26	517	9.9	45.52	2.42	21	1		voltaren	0	25
33	0	LA	0	66	3	4	0.2	7	28	538	10.1	45.965	2.34	20.93	1		Yellox	0	26
34	0	LA	0	74	8	8	0.6	1	34	374	10.1	44.265	3.21	22.6	2		Acular	0	29
35	1	LA	0	72	11	12	0.25	0		485	9.6	44.475	3.02	22.64	2		voltaren	0	32
36	1	RA	0	85	4	4	0.3	4	36	596	10.7	42.88	3.07	23.36	1		Acular	0	24
37	0	LA	0	81	3	4	0.2	2	21	480	9.5	42.44	3.04	23.67	1		Acular	0	23
38	0	LA	0	75	4	4	0.2	4	28	628	10	42.43	2.74	22.89	2	Ozurdex 1x		1	27
39	1	RA	0	65	8	8	0.16	8	32	655	10.2	41.725	3.18	22.92	1			0	27
40	0	LA	0	69	4	4	0.2	5	42	636	10.2	46.125	2.08	20.93	1			0	25
41	0	RA	0	65	12	12	0.6	2	23	304	9.3	43.92	3.13	22.58	2		Acular	0	28
42	0	RA	0	82	9	8	0.4	0		385	9.1	44.06	3.14	22.69	1		voltaren	0	29
43	1	LA	0	78	5	8	0.3	8	42	484	9.1	41.975	3.39	24.45	2		Acular	0	24
44	0	RA	0	88	8	8	0.4	4	35	639	10.4	43.2	2.92	22.97	1		voltaren	0	23
45	0	LA	0	84	8	8	0.2	2	27	474	9.8	44.91	3.02	22.11	1			0	25
46	1	LA	0	76	5	4	0.3	7	24	406	9.5	42.735	2.7	22.82	1			0	26
47	1	RA	1	77	2		0.5	6	21	455	9.9	42.295	2.76	23.51	1			0	31
48	1	RA	0	68	3	4	0.3	0		499	10.42	40.965	3.49	25.94	1	triam pb 1x, yellox		0	30
49	1	RA	0	73	6	4	0.8	9	34	372	8.9	43.695	2.52	22.34	1			0	26
50	1	RA	0	78	10	12	0.32	3	35	499	10.95	43.215	2.77	23.22	1			0	24
51	1	LA	0	78	6	8	0.32	4	38	513	10.77	43.78	2.64	23.1	1			0	23
52	0	RA	0	74	12	12	0.4	5	42	453	9.6	43.75	3.45	23.47	1		voltaren	0	29
53	1	RA	0	56	4	4	0.2	6	33	780	11.51	41.055	3.11	25.34	1			0	28
54	1	LA	0	84	2		0.25	3	28	453	9.26	41.11	3.06	24.78	1			0	27
55	0	RA	0	83	3	4	0.5	2	45	522	10.41	44.8	2.73	22.51	2		Acular	0	24
56	0	LA	0	89	4	4	0.25	6	33	659	10.14	44.725	3	25.47	1		Acular	0	29
57	0	RA	0	81	6	4	0.4	5	22	460	9.95	44.16	3.16	23.35	1		Yellox	0	32
58	0	LA	0	76	8	8	0.32	16	41	515	10.63	43.295	3.37	22.69	3	yellox, Triam p.b., Triescence itv		1	23
59	1	LA	0	71	2		0.4	1	26	703	10.75	42.715	3.29	22.57	1		Acular	0	27
60	1	RA	0	86	12	12	0.2	4	38	425	9.46	44.155	4.52	22.4	1		yellox	0	25
61	1	RA	0	71	10	12	0.4	2	24	508	11.07	44.125	2.97	22.76	2		yellox	0	29
62	1	LA	1	80	6	4	0.2	10	38	467	9.23	42.245	2.92	23.67	2	Triescence itv.		1	24
63	1	LA	0	62	10	12	0.63	14	33	412	10.87	45.445	3.35	23.66	1			0	27
			Mean	74.1935	6.1129	6.54545	0.402903	3.8871	33.0755	514.952	9.99226	43.6368	3.12726	23.0802	1.3871			0.0806452	26.4516
			SD	9.77591	2.92589	3.114	0.165315	3.47405	8.7351	98.4567	0.580301	1.54498	0.474176	1.23448	0.661713			0.274512	2.53938
			MIN	43	2	4	0.16	0	21	304	8.9	39.36	2.08	20.93	1			0	20
			MAX	89	12	12	0.8	16	62	780	11.51	47	4.67	27.13	4			1	32
LEGENDE:
m/f	m=male	f=female
MKV,D	Mean Keratometric Value,D
ACD	Anterior Chamber Depth
	RA= right eye
	LA = left eye

## Sheet: Control Group
Pat. ID	Sex	Eye	PEX	Age	CME weeks	Visual acuity	Number	Size	CST in µm	CV in mm³	MKV	ACD	Bulbus length
1	0	LA	0	82	none	0.63	2	32	296	9.02	41.69	2.98	22.31
2	1	LA	0	69	none	1	0		279	8.94	44.3	3.67	25.7
3	1	RA	0	72	none	1	2	22	279	8.44	42.99	3.1	22.6
4	1	RA	0	84	none	1	2	34	288	9.3	46.345	3.16	23.83
5	1	LA	0	76	none	0.8	0		285	8.44	43.165	3.08	22.73
6	1	RA	0	62	none	1	4	26	297	8.39	44.005	3.02	23.73
7	0	RA	0	84	none	0.8	0		256	8.25	44.01	3.21	23.95
8	0	LA	0	82	none	1	0		278	8.37	41.46	1.9	22.49
9	0	RA	1	84	none	0.8	0		243	8.67	42.995	3.52	23.65
10	0	RA	0	84	none	1	1	22	256	7.87	45.07	2.91	22.97
11	0	RA	0	79	none	0.8	1	22	242	8.57	40.98	2.94	25.35
13	1	RA	0	72	none	1	2	50	287	8.7	41.435	4.99	22.75
14	0	LA	0	57	none	0.8	0		291	9.48	43.05	3.07	22.49
15	0	RA	0	77	none	0.63	0		288	8.98	43.165	3.3	24.52
16	0	LA	0	77	none	0.63	3	82	294	7.92	44.095	3.76	24.42
18	1	RA	0	78	none	1	0		287	8.56	41.75	3.05	23.87
19	0	RA	0	70	none	0.8	1	66	278	9.07	41.68	2.73	23.1
20	0	RA	0	63	none	0.8	0		279	8.35	41.9	3.54	26.64
21	0	RA	0	66	none	0.63	2	45	266	7.89	42.25	3.36	22.38
22	1	LA	0	80	none	1	2	34	280	8.98	45.285	3.23	24.03
23	1	RA	0	57	none	0.8	0		296	9.8	43.805	2.94	24.11
24	0	RA	0	60	none	1	1	25	271	8.78	44.52	3.82	23.64
25	0	RA	0	69	none	0.8	0		272	9.14	42.75	2.52	21.26
26	0	RA	1	82	none	0.8	0		274	8.25	46.015	2.5	24.22
27	0	LA	1	82	none	0.8	0		247	8.29	42.23	4.48	24.01
28	0	LA	0	71	none	0.8	1	43	273	9.54	41.65	3.5	23.11
29	1	RA	0	53	none	1	0		282	8.48	43.08	3.43	22.89
31	0	RA	0	50	none	1	2	25	273	9.2	42.03	3.27	24.37
32	1	RA	0	65	none	1	0		290	9.45	41.895	3.3	24.2
33	1	LA	0	50	none	0.8	0		297	8.98	43.105	3.12	23.49
34	0	LA	1	71	none	0.8	1	25	279	8.42	43.37	3.12	23.6
35	0	RA	0	76	none	0.8	2	36	272	7.65	44.8	2.5	21.7
36	1	LA	0	70	none	0.8	0		276	8.89	44.95	2.98	23.92
37	0	LA	1	73	none	1	0		289	8.29	43.87	3.36	22.41
38	1	RA	0	79	none	0.8	0		287	8.9	43.53	3.72	23.12
39	0	LA	0	87	none	0.63	0		285	8.85	42.57	3.22	22.86
40	0	RA	0	67	none	0.8	0		272	8.75	44.535	2.98	22.71
41	0	LA	0	67	none	0.8	1	22	269	8.79	44.685	3.1	22.68
42	0	RA	0	54	none	1	4	30	299	8.98	43.05	2.77	20.82
43	1	RA	1	75	none	0.8	0		240	7.16	44.13	2.67	22.95
44	0	RA	0	84	none	1	0		271	8.93	44.89	2.42	23.54
45	0	LA	0	84	none	1	0		285	8.59	42.055	2.74	23.5
46	0	RA	0	76	none	1	0		280	8.7	45.045	3.01	23.07
47	0	RA	0	80	none	0.63	1	76	266	8.28	42.785	2.55	22.43
48	1	LA	0	69	none	1	0		231	8.38	43.275	2.51	23.23
49	0	RA	0	70	none	0.8	0		233	9.11	42.745	3.23	22.09
50	0	LA	0	70	none	1	0		229	9.12	42.615	3.33	22.03
51	0	RA	0	69	none	0.8	1	22	272	9.14	42.34	2.68	23.28
52	0	LA	0	69	none	0.8	0		276	8.87	43.525	2.82	23.28
53	1	LA	0	65	none	0.8	0		253	8.54	42.625	2.72	23.15
54	0	LA	0	73	none	0.63	0		266	8.36	42.305	3.11	23.76
55	0	RA	0	60	none	1	2	30	278	9.5	45.675	2.84	23.8
56	0	RA	0	50	none	1	0		291	9.46	43.4	3.17	21.86
57	1	LA	0	73	none	0.8	0		237	8.17	44.745	2.56	22.69
58	0	LA	0	45	none	0.8	0		292	8.34	42.51	2.52	22.49
59	0	LA	1	72	none	0.8	0		290	9.48	43.035	2.41	22.43
			Mean	70.6		0.861455	0.654545	36.85	273.564	8.70418	43.3467	3.08109	23.2709
			SD	10.2607		0.125143	1.04027	18.4256	18.1993	0.519917	1.2586	0.509188	1.0272
			MIN	45		0.63	0	22	229	7.16	40.98	1.9	20.82
			MAX	87		1	4	82	299	9.8	46.345	4.99	26.64
